# Supplementary material for: Clinical Characteristics and a Novel Prediction Nomogram (EASTAR) for Patients with Hemorrhagic Fever with Renal Syndrome: A Multicenter Retrospective Study
Source: Trop Med Infect Dis. 2025 Feb 8;10(2):51. doi: 10.3390/tropicalmed10020051 (PMC11860278; doi:10.3390/tropicalmed10020051)
Supplement: Supplementary file 1 [file tropicalmed-10-00051-s001.zip]

Archive with 1 entries (1 files):
- tropicalmed-3299527-supplementary.pdf
